# Supplementary material for: Both major xanthophyll cycles present in nature promote nonphotochemical quenching in a model diatom
Source: Plant Physiol. 2025 Aug 23;199(1):kiaf371. doi: 10.1093/plphys/kiaf371 (PMC12449192; doi:10.1093/plphys/kiaf371)
Supplement: kiaf371_Supplementary_Data [file kiaf371_supplementary_data.zip]

Archive with 4 entries (4 files):
- Supplementary material.pdf
- Table_S5.xlsx
- Table_S6.csv
- Table_S7.csv
