# Supplementary material for: Both major xanthophyll cycles present in nature promote nonphotochemical quenching in a model diatom
Source: Plant Physiol. 2025 Aug 23;199(1):kiaf371. doi: 10.1093/plphys/kiaf371 (PMC12449192; doi:10.1093/plphys/kiaf371)
Supplement: kiaf371_Supplementary_Data [file kiaf371_supplementary_data.zip › Table_S5.xlsx]

## Sheet: S1
Dataset S1. DNA sequences of the genes of interest for wild type and all mutant lines generated for this study. Sequences include UTR regions (blue) and introns (gray) according to publicly available annotation (Phaeodactylum tricornutum CCAP 1055/1 v2.0, JGI, https://phycocosm.jgi.doe.gov/Phatr2/Phatr2.home.html). For complemented lines, flanking reagions (orange) containing the native promoter …
gene	reference	proteinID	location	culture	strain reference	mutation type	sequenceID	sequence (5'-3')
VDE	Phatr3_J51703	44635	chr_4:1116193-1117626 (-)	wt	Pt1 (CCAP1055)	none	VDE_wt	ggaaaggccaggaaaggttaccatgaagtttctcggtgttaccagcttgctttgtctctggtcggtggtcaacagagagaacgtgagtgaagcctttgcgccccgacaccagtcactctcccgtccatcgtcgagaacgacatcggctttctctcgggctccaattttgtCGCTCCGCAAGTACGACTCAGATTCAGAGGTTGAAAACGATTTACTCTCGAAGCTGAATCCATTTCAAAACTGGCAAACAGCTTTGCAGAGTACAGCATTGGCACTAACGATTGGTGTCGCTTCCTGGACGTCCCTTCCCACAATTGTCCCTCCAGCGTTTGCCGCCACCACGGATTCCAAATCCATCGTTTCGTGTCTCTTCCAGAAATGCCCTCTCCCCCTCGCCAA…
VDE	Phatr3_J51703	44635	chr_4:1116193-1117626 (-)	vde KO	KO1 (74E4.1)	CRISPR-Cas9 KO	vde_allele 1	ggaaaggccaggaaaggttaccatgaagtttctcggtgttaccagcttgctttgtctctggtcggtggtcaacagagagaacgtgagtgaagcctttgcgccccgacaccagtcactctcccgtccatcgtcgagaacgacatcggctttCTCTCGGGCTCCAATTTTGTCGCTCCGCAAGTACGACTCAGATTCAGAGGTTGAAAACGATTTACTCTCGAAGCTGAATCCATTTCAAAACTGGCAAACAGCTTTGCAGAGTACAGCATTGGCACTAACGATTGGTGTCGCTTCCTGGACGTCCCTTCCCACAATTGTCCCTCCAGCGTTTGCCGCCACCACGGATTCCAAATCCATCGTTTCGTGTCTCTTCCAGAAATGCCCTCTCCCCCTCGCCAA…
VDE	Phatr3_J51703	44635	chr_4:1116193-1117626 (-)	vde KO	KO1 (74E4.1)	CRISPR-Cas9 KO	vde_allele 2	ggaaaggccaggaaaggttaccatgaagtttctcggtgttaccagcttgctttgtctctggtcggtggtcaacagagagaacgtgagtgaagcctttgcgccccgacaccagtcactctcccgtccatcgtcgagaacgacatcggctttCTCTCGGGCTCCAATTTTGTCGCTCCGCAAGTACGACTCAGATTCAGAGGTTGAAAACGATTTACTCTCGAAGCTGAATCCATTTCAAAACTGGCAAACAGCTTTGCAAACTACAGCATTAGCACTAACGATTGGTGTCGCTTCCTGGACGTCCCTTCCCACAATTGTCCCTCCAGCGTTTGCCGCCACCACGGATTCCAAATCCATCGTTTCGTGTCTTTTCCAGAAATGCCCTCTCCCCCTCGCCAA…
VDE	Phatr3_J51703	44635	chr_4:1116193-1117626 (-)	vde C	KO1(74E4.1) – C4	complementation	vde +	TTTCTAATCACGATCGACCTGGGAGATTGTGAAGGGTGTGATGAGGGTATCGGTTGCTTTCTTACCGGGGCACCACAACGAGAACAGAAAAACGTTGATACTGCTGGATCAAGTCTGGCGTGTTCGGTATTCTCTTTTTCAAGCCGGGATTTTCTACGCACTGACGAAGAATGGCGATAACCGTAGTCGACGGCCTGACGCTGGACACCACGCATGATGCATTATGGGAAAAAAGAGGTGGCGGCGGCAAATACCAATTGGCAAGTTTGCCACCTGCTTGGATGTTCCTCTATTGGTCCAAGTCAATGTCTTTTCACCGTTTCGAACACATACGTCAACGCCCAATTGCGTGGCAGGCAATATACGGAATAAGCGGAATGTCCTATCCGGTATTCAGCG…
ZEP2	Phatr3_J5928	56488	chr_1:2222646-2224755 (+)	wt	Pt1 (CCAP1055)	none	ZEP2_wt	cagtgacattgcaagccgatccgagggaaggtcaccaatcttgttcgaaagaaacacatccgctgcctGGAATCCTTCTGTCACTAACAGTCAATCCGRCAAGAAAGGTCTCCCAAGGAACGAATCGATCTGAATTGGCTACGTTGCCTCTGATTGACGACAACGATCGTATGGGTCTTTCGTTTCTATCATTATGCGCCGTGCTGACGGCGTCGTCCGCAATGGCCTTTGTCACCACCCGATCACCGGCTTGCAACGACGTGACTCGATCACTGCATAGAATCAATACAAGGCACATGACCTACCCATTTTACCCGGMATCCTCTCTCCGTATCTCCACGCGCGTTGCGAGCACGGCGGTTCCTCCGGAAGACGTTGCCTTTGACAAGCTWAGTTTRC…
ZEP2	Phatr3_J5928	56488	chr_1:2222646-2224755 (+)	zep2 KO	KO1 (86C3.1)	CRISPR-Cas9 KO	zep2_allele1	cagtgacattgcaagccgatccgagggaaggtcaccaatcttgttcgaaagaaacacatccgctgcctGGAATCCTTCTGTCACTAACAGTCAATCCGGCAAGAAAGGTCTCCCAAGGAACGAATCGATCTGAATTGGCTACGTTGCCTCTGATTGACGACAACGATCGTATGGGTCTTTCGTTTCTATCATTATGCGCCGTGCTGACGGCGTCGTCCGCAATGGCCTTTGTCACCACCCGATCACCGGCTTGCAACGACGTGACTCGATCACTGCATAGAATCAATACAAGGCACATGACCTACCCATTTTACCCGGGA−−−−−−−−−−−−−−−−−−−−−−−−−−−−−−−−−−CGGCGGTTCCTCCGGAAGACGTTGCCTTTGACAAGCTTAGTTTGC…
ZEP2	Phatr3_J5928	56488	chr_1:2222646-2224755 (+)	zep2 KO	KO1 (86C3.1)	CRISPR-Cas9 KO	zep2_allele2	cagtgacattgcaagccgatccgagggaaggtcaccaatcttgttcgaaagaaacacatccgctgcctGGAATCCTTCTGTCACTAACAGTCAATCCGACAAGAARGGTCTCCCAAGGAACGAATCGATCTGAATTGGCTACGTTGCCTCTGATTGACGACAACGATCGTATGGGTCYTTCGTTTCTATCATTATGCGCCGTGCTGACGGCGTCGTCCGCAATGGCCTTTGTCACCACCCGATCACCGGCTTGCAACGACGTGACTCGATCACTGCATAGAATCAATACAAGGCACATGACCTACCCATTTTACCCGGTTCCTCCGGAAGACGTTGCCTTTGACAAGCTWAGTTTACCCGCTCGCGAGGGCCGGCCTCTGAAGATTGCTATTGCCGGCG…
ZEP2	Phatr3_J5928	56488	chr_1:2222646-2224755 (+)	zep2 KO2	KO2 (86bL4.2)	CRISPR-Cas9 KO	zep2 ko2_allele1	cagtgacattgcaagccgatccgagggaaggtcaccaatcttgttcgaaagaaacacatccgctgcctGGAATCCTTCTGTCACTAACAGTCAATCCGACAAGAAAGGTCTCCCAAGGAACGAATCGATCTGAATTGGCTACGTTGCCTCTGATTGACGACAACGATCGTATGGGTCTTTCGTTTCTATCATTATGCGCCGTGCTGACGGCGTCGTCCGCAATGGCCTTTGTCACCACCCGATCACCGGCTTGCAACGACGTGACTCGATCACTGCATAGAATCAATACAAGGCACATGACCTACCCATTTTACCCGGCATCCTCTC−−−−−−−−−−CACGCGCGTTGCGAGCACGGCGGTTCCTCCGGAAGACGTTGCCTTTGACAAGCTAAGTTTAC…
ZEP2	Phatr3_J5928	56488	chr_1:2222646-2224755 (+)	zep2 KO2	KO2 (86bL4.2)	CRISPR-Cas9 KO	zep2 ko2_allele2	cagtgacattgcaagccgatccgagggaaggtcaccaatcttgttcgaaagaaacacatccgctgcctGGAATCCTTCTGTCACTAACAGTCAATCCGGCAAGAAAGGTCTCCCAAGGAACGAATCGATCTGAATTGGCTACGTTGCCTCTGATTGACGACAACGATCGTATGGGTCTTTCGTTTCTATCATTATGCGCCGTGCTGACGGCGTCGTCCGCAATGGCCTTTGTCACCACCCGATCACCGGCTTGCAACGACGTGACTCGATCACTGCATAGAATCAATACAAGGCACATGACCTACCCATTTTACCCGGAATCCTCTCTC−GTATCTCCACGCGCGTTGCGAGCACGGCGGTTCCTCCGGAAGACGTTGCCTTTGACAAGCTTAGTTTGC…
ZEP2	Phatr3_J5928	56488	chr_1:2222646-2224755 (+)	zep2 C	KO1(86C3.1) – C1	complementation	zep2 +	AATGCGCTTTCGAACGGTGCGAACCAATCTATTGTATAATTGCTCGCTCTAGTAGTAACGAGTGTCAACACAGCCTTGACAGTGAGTCTCGTATGCTTTGTCCTTTTCTTCATGGTGCCATGCTAACCTCATTTTGTTTACTAG AGGTCCGTGGTAGCTGACGTATGTACGTAGAGATGATTGTTTCTCATGTTTCCCGTAAACCCGTGAATCGACAGCGTTTGCATTAGTAGTTGTTTGTACTCAAAATAATCCAACCATTTGCAAGTTGACAGTGA AGGCTTCTGGATTGCCGGGTTCTGTTTCGGGCTGGCATGTCTGTAGCTTGGTTTGCTTTTGACGTAGTTCGGATCTGTCGCGCAATCGTT GTACACGCGTCCAGACCAAGAGTGACCA…
ZEP3	Phatr3_J10970	56492	chr_4:1118248-1120587 (+)	wt	Pt1 (CCAP1055)	none	ZEP3_wt	tcacacccttcacaatctcccaggtcgatcgtgattagaaaaagatttgcatcatgaaaagatcttgcagtatagtcacaatcctatacgtagccaccacGGTGAGGGCWTTTGCTCCCGCYCCACTGGTACAATCAAGgtatgtgtgttctgtagacttgtctcggtactctctgttatcaagaataccaggtagtgggcttccaccgggatagggaatgccccattttgttattgtcaatttgtcttcgccgatcgggtcggatggtttcctttgacggctttttcttttgtactgattagaaaagtttgtggcagaaatagcgttcttgtccggaggccattcgctagctcgctcccaatttgacctgtatcgctgttttaccttatctcggcaat…
ZEP3	Phatr3_J10970	56492	chr_4:1118248-1120587 (+)	zep3 KO	KO1 (E5.4)	CRISPR-Cas9 KO	zep3_allele1	tcacacccttcacaatctcccaggtcgatcgtgattagaaaaagatttgcatcATGAAAAGATCTTGCAGTATAGCCATCATCCTATACGCAGCCACCACGGTGAGGGCATTTGCTCCCGCTCCACTGGTACAATCAAGGTATGTGTGTACTGCAGAGTTATTTCTGTACTCTCTGTTAGTAGGAATACCAGGCAGTACGCTTCCATCGGGATATCAATTGCCCCGTGTTTTCAATCCATCTTCGCCGACAGATTCGTATGATTTCCTCCGACAGCTTTCTTTTATTGGTAATATGATTGCCAAAGTCTGTTGCAGAAAGAGCGTTCTCGTCCGGAGGCCGTATGTTAATCAACAGGACACCATTCCCCCCCCCCCCCCCCCCCCCTGGCTCGCTCGCT…
ZEP3	Phatr3_J10970	56492	chr_4:1118248-1120587 (+)	zep3 KO	KO1 (E5.4)	CRISPR-Cas9 KO	zep3_allele2	tcacacccttcacaatctcccaggtcgatcgtgattagaaaaagatttgcatcatgaaaagatcttgcagtatagtcacaatcctataCGTAGCCACCACGGTGAGGGCTTTTGCTCCCGCCCCACTGGTACAATCAAGGTATGTGTGTTCTGTAGACTTGTCTCGGTACTCTCTGTTATCAAGAATACCAGGTAGTGGGCTTCCACCGGGATAGGGAATGCCCCATTTTGTTATTGTCAATTTGTCTTCGCCGATCGGGTCGGATGGTTTCCTTTGACGGCTTTTTCTTTTGTACTGATTAGAAAAGTTTGTGGCAGAAATAGCGTTCTTGTCCGGAGGCCATTCGCTAGCTCGCTCCCAATTTGACCTGTATCGCTGTTTTACCTTATCTCGGCAAT…
ZEP3	Phatr3_J10970	56492	chr_4:1118248-1120587 (+)	zep3 C	KO1(E5.4) – C7	complementation	zep3 +	CCTTTCCCGAAAGTGATCTATCAAGAAATGTGTGAAACTGCTTTTTCTAGCTGAAGTCCGTACGAGGGATTTTGGTGTCTCTTTTTCCATGTTGGTCGATAATGCTATTCGTCTCGGTCGCTTCGTCGGATCCAGCGCGGTGGAATGGATCGGCGGACGAGAATCGTACGGAGATGAATGCTGATGATTCTGCGTCCACTGACGTTGTTGATGTCATCGTGGCCGTCCCGGATGAGATCACGTTCATGACTTGAAAATGTTCCAAATTGCCGCTGAATACCGGATAGGACATTCCGCTTATTCCGTATATTGCCTGCCACGCAATTGGGCGTTGACGTATGTGTTCGAAACGGTGAAAAGACATTGACTTGGACCAATAGAGGAACATCCAAGCAGGTG…
