# Supplementary material for: Both major xanthophyll cycles present in nature promote nonphotochemical quenching in a model diatom
Source: Plant Physiol. 2025 Aug 23;199(1):kiaf371. doi: 10.1093/plphys/kiaf371 (PMC12449192; doi:10.1093/plphys/kiaf371)
Supplement: kiaf371_Supplementary_Data [file kiaf371_supplementary_data.zip › Table_S6.csv]

Replicate	Culture	Day	HL(h)	Time	mnCells/mL	inject(mL)	extract(mL)	Harvest(mL)	Chlid	Chlc	Fx	Fx-i	Vx	Dd	Ax	Dt	Zx	Chla	Bcar	c-Bcar
R2	zep2	5	0	00:00:00	1.431	0.080	0.700	5	0.00	100.51	324.55	3.10	2.54	45.85	8.68	1.34	3.12	720.64	17.18	0.00
R2	zep2	5	6	06:30:00	1.692	0.080	0.700	5	3.22	100.26	312.26	3.37	66.43	80.65	35.67	7.28	22.86	757.12	15.32	0.64
R2	zep2	5	6	06:05:00	1.692	0.080	0.700	5	0.00	101.64	314.24	4.18	14.93	47.07	122.58	16.72	64.89	789.34	15.20	0.65
R2	zep2	5	6	06:00:00	1.692	0.080	0.700	5	0.00	103.62	324.68	5.31	5.16	24.17	58.27	37.33	136.76	804.64	16.59	0.60
R1	zep3	5	6	06:05:00	1.696	0.080	0.700	5	0.00	108.30	324.94	5.40	4.94	22.16	3.45	205.86	1.41	773.16	17.92	0.78
R1	zep3	5	0	00:00:00	1.430	0.080	0.700	5	0.00	103.33	321.09	4.25	0.79	22.14	0.00	30.01	0.00	695.84	17.20	0.00
R1	zep3	5	6	06:30:00	1.696	0.080	0.700	5	0.00	116.94	344.39	5.30	4.31	28.75	3.72	213.28	0.00	812.20	19.17	0.86
R1	zep3	5	6	06:00:00	1.696	0.080	0.700	5	2.00	110.47	337.57	4.99	5.38	20.63	4.03	212.55	1.45	796.02	19.78	0.82
R2	wt	0	0	00:00:00	1.771	0.080	0.700	5	2.38	154.61	498.06	13.17	1.18	80.76	0.00	0.00	0.00	1099.70	24.08	0.80
R2	wt	5	6	06:30:00	2.076	0.080	0.700	5	0.00	105.39	333.00	4.55	17.72	196.12	4.21	12.98	3.14	775.10	17.84	0.75
R2	wt	5	6	06:05:00	2.076	0.080	0.700	5	0.00	104.35	328.06	6.90	13.07	172.73	23.70	32.47	7.60	772.43	16.97	0.64
R2	wt	5	6	06:00:00	2.076	0.080	0.700	5	0.00	104.53	334.50	6.19	8.35	46.99	12.92	149.36	22.98	787.02	19.48	0.65
R2	wt	5	0	00:00:00	1.367	0.080	0.700	5	0.00	89.59	282.52	6.91	2.56	45.26	0.00	0.61	0.00	639.53	15.82	0.60
R2	zep2	0	0	00:00:00	1.686	0.080	0.700	5	0.00	86.84	278.64	5.52	0.74	44.46	2.22	0.00	0.00	636.11	12.76	0.00
R1	zep3	0	0	00:00:00	1.725	0.080	0.700	5	0.00	166.00	548.75	9.42	2.88	80.77	0.00	2.55	0.00	1164.38	26.05	0.77
R3	wt	5	6	06:30:00	1.800	0.080	0.700	5	0.00	102.07	328.86	4.50	11.21	215.79	0.00	13.73	0.00	767.47	16.85	0.77
R3	zep2	5	6	06:00:00	1.704	0.080	0.700	5	0.00	60.98	191.52	1.36	3.07	18.67	37.92	25.04	66.73	460.97	8.72	0.00
R2	zep3	5	6	06:00:00	1.688	0.080	0.700	5	0.00	105.24	318.97	5.73	4.81	16.95	3.60	207.94	1.66	740.61	14.85	0.64
R3	wt	5	6	06:00:00	1.800	0.080	0.700	5	0.00	99.74	318.97	3.61	5.90	37.47	7.42	172.65	10.49	742.45	13.23	0.00
R3	wt	5	6	06:05:00	1.800	0.080	0.700	5	0.00	96.34	305.76	4.88	7.68	153.58	12.74	53.59	3.30	712.60	14.60	0.65
R3	wt	5	0	00:00:00	1.459	0.080	0.700	5	0.00	96.60	308.63	5.41	1.22	47.79	0.00	0.76	0.00	687.84	18.01	0.78
R3	zep2	5	6	06:30:00	1.704	0.080	0.700	5	0.00	92.92	299.96	2.64	55.84	96.06	23.43	6.33	15.96	687.64	11.46	0.00
R3	zep2	5	6	06:05:00	1.704	0.080	0.700	5	0.00	91.39	287.26	1.96	16.95	56.78	113.26	13.13	39.95	693.21	11.23	0.00
R3	zep2	5	0	00:00:00	1.428	0.080	0.700	5	0.00	89.66	299.72	3.04	3.76	38.82	8.27	2.34	4.99	643.07	16.39	0.00
R2	zep3	5	6	06:30:00	1.688	0.080	0.700	5	0.00	109.86	325.01	2.64	3.34	26.22	3.62	207.21	0.93	750.85	12.45	0.00
R2	zep3	5	0	00:00:00	1.387	0.080	0.700	5	0.00	99.35	316.50	2.30	0.77	21.09	0.00	28.83	0.00	685.53	18.39	0.00
R3	wt	0	0	00:00:00	1.590	0.080	0.700	5	5.07	161.34	542.27	10.42	4.23	86.92	0.00	0.00	0.00	1137.83	26.47	1.06
R3	zep2	0	0	00:00:00	1.862	0.080	0.700	5	5.30	171.87	586.87	10.70	3.84	91.17	5.31	0.00	0.00	1260.02	28.97	0.96
R2	zep3	5	6	06:05:00	1.688	0.080	0.700	5	3.99	103.60	318.30	3.42	3.95	18.35	3.52	203.69	1.69	736.56	13.66	0.00
R2	zep3	0	0	00:00:00	2.146	0.080	0.700	5	0.00	170.85	580.06	9.72	3.72	83.70	0.00	3.25	0.00	1194.61	27.30	1.01
R3	zep3	5	6	06:00:00	1.582	0.080	0.750	5	0.00	91.70	297.61	10.64	1.64	16.46	3.04	162.79	0.00	617.17	12.24	0.00
R3	zep3	5	6	06:30:00	1.582	0.080	0.750	5	25.17	97.99	280.22	12.44	0.88	22.23	2.62	162.64	0.00	618.75	11.52	0.00
R3	zep3	5	6	06:05:00	1.582	0.080	0.750	5	21.16	94.57	285.74	12.03	4.30	17.81	2.76	162.18	0.00	621.07	13.94	0.00
R3	zep3	5	0	00:00:00	1.441	0.080	0.750	5	0.00	85.45	262.87	15.51	0.00	17.80	0.00	24.42	0.00	558.25	13.57	0.73
R3	zep3	0	0	00:00:00	1.626	0.080	0.750	5	0.00	128.89	384.25	18.43	2.17	56.53	0.00	1.29	0.00	865.63	21.55	0.88
R2	vde	0	0	00:00:00	1.978	0.080	0.700	5	0.00	167.96	518.48	10.06	2.74	94.43	0.00	0.00	0.00	1124.77	34.02	0.00
R1	vde	5	0	00:00:00	1.229	0.080	0.700	5	0.00	60.11	178.22	3.55	0.70	37.72	0.00	0.00	0.00	439.91	14.08	0.87
R1	vde	5	6	06:00:00	1.411	0.080	0.700	5	0.00	54.17	166.67	1.89	8.10	109.76	0.00	0.00	0.00	400.26	14.61	0.00
R1	vde	5	6	06:30:00	1.411	0.080	0.700	5	0.00	56.99	180.94	3.65	7.72	118.85	0.00	0.00	0.00	425.06	15.98	0.00
R1	vde	5	6	06:05:00	1.411	0.080	0.700	5	0.00	55.88	174.68	1.94	8.03	114.76	0.00	0.00	0.00	414.50	14.49	0.00
R1	vde	0	0	00:00:00	2.146	0.080	0.700	5	25.88	187.93	577.79	10.30	2.84	104.55	0.00	0.00	0.00	1245.62	37.99	0.00
R2	vde	5	0	00:00:00	1.283	0.080	0.700	5	0.00	65.14	197.46	2.77	0.00	41.46	0.00	0.00	0.00	474.90	15.07	0.98
R2	vde	5	6	06:00:00	1.515	0.080	0.700	5	0.00	60.08	193.01	1.38	7.92	120.14	0.00	0.00	0.00	452.31	19.76	0.00
R2	vde	5	6	06:30:00	1.515	0.080	0.700	5	0.00	59.80	188.20	1.18	7.04	121.72	0.00	0.00	0.00	447.86	17.05	0.00
R2	vde	5	6	06:05:00	1.515	0.080	0.700	5	0.00	59.98	188.53	1.76	7.59	121.04	0.00	0.00	0.00	456.41	15.83	0.00
R3	vde	5	0	00:00:00	2.032	0.080	0.700	5	25.09	97.64	284.03	25.15	1.49	52.62	0.00	0.00	0.00	638.51	18.56	0.90
R3	vde	5	6	06:00:00	1.951	0.080	0.700	5	0.00	86.62	280.23	16.25	13.15	179.92	0.00	0.00	0.00	613.85	20.21	0.66
R3	vde	5	6	06:30:00	1.951	0.080	0.700	5	30.53	102.92	315.00	24.02	13.15	196.58	0.00	0.00	0.00	658.01	19.27	0.66
R3	vde	5	6	06:05:00	1.951	0.080	0.700	5	0.00	88.35	301.01	16.81	12.69	186.82	0.00	0.00	0.00	627.61	23.85	0.80
R3	vde	0	0	00:00:00	2.148	0.080	0.700	5	27.10	174.83	514.00	45.09	7.67	87.67	0.00	0.00	0.00	1109.39	30.39	1.18
R1	zep2	0	0	00:00:00	1.710	0.080	0.700	5	0.00	110.22	397.40	1.56	1.70	48.16	6.32	0.00	0.00	718.29	18.25	1.54
R1	wt	0	0	00:00:00	1.314	0.080	0.700	5	0.00	69.74	244.42	0.94	1.60	34.26	0.00	0.00	0.00	421.85	12.00	1.20
R1	zep2	5	6	06:00:00	2.036	0.080	0.700	5	3.25	109.54	399.67	4.63	3.38	24.48	27.81	51.13	93.93	782.41	12.10	0.73
R1	wt	5	6	06:00:00	2.030	0.080	0.700	5	0.00	89.94	302.41	3.34	6.79	23.71	2.62	100.66	3.51	598.88	15.32	1.05
R1	zep2	5	0	00:00:00	1.861	0.080	0.700	5	2.73	105.07	369.74	12.10	6.27	62.73	10.03	0.00	0.99	737.71	19.81	1.83
R1	wt	5	0	00:00:00	1.421	0.080	0.700	5	1.87	83.12	281.49	9.08	7.60	49.57	0.00	0.00	0.00	537.40	16.57	1.61
R1	zep2	5	6	06:30:00	2.036	0.080	0.700	5	27.23	110.59	383.01	3.86	55.42	93.35	16.88	6.81	9.30	742.69	13.46	1.40
R1	zep2	5	6	06:05:00	2.036	0.080	0.700	5	27.37	113.29	392.54	2.40	17.31	63.79	87.46	15.82	28.50	782.98	15.24	1.14
R1	wt	5	6	06:30:00	2.030	0.080	0.700	5	25.86	95.98	321.95	3.94	9.38	134.39	0.00	10.43	0.00	607.03	14.47	1.44
R1	wt	5	6	06:05:00	2.030	0.080	0.700	5	25.84	95.86	313.92	2.43	8.51	116.90	4.07	17.59	0.00	603.87	16.47	1.25
R1	vdec	5	0	00:00:00	1.491	0.080	0.700	5	0.00	61.13	215.23	2.34	1.01	34.43	0.00	0.00	0.00	467.96	14.11	0.37
R1	zep3c	5	0	00:00:00	1.425	0.080	0.700	5	0.00	90.28	301.09	4.49	3.35	36.66	0.00	7.51	0.00	638.90	17.92	0.56
R2	zep3c	5	0	00:00:00	1.256	0.080	0.700	5	0.00	80.16	266.24	0.83	1.56	32.38	0.00	7.21	0.00	569.86	16.03	0.48
R2	zep3c	5	6	06:00:00	1.503	0.080	0.700	5	0.00	88.59	293.02	4.63	7.86	41.37	4.84	121.28	4.47	655.91	19.84	0.83
R1	vdec	5	6	06:00:00	2.024	0.080	0.700	5	0.00	66.98	237.07	0.67	3.43	40.00	2.13	111.33	0.00	554.08	20.20	0.87
R1	vdec	5	6	06:05:00	2.024	0.080	0.700	5	0.00	68.23	238.87	0.70	3.34	124.21	0.00	33.22	0.00	559.06	21.88	0.97
R1	zep3c	5	6	06:00:00	1.656	0.080	0.700	5	0.00	100.12	328.59	4.20	13.76	36.31	10.87	133.04	15.25	733.67	24.50	1.00
R1	zep3c	5	6	06:05:00	1.656	0.080	0.700	5	2.55	97.73	318.35	0.94	12.89	96.29	11.81	73.19	8.49	710.57	18.28	0.73
R2	zep3c	5	6	06:05:00	1.503	0.080	0.700	5	0.00	78.84	259.04	0.61	5.65	85.78	4.29	61.59	2.73	572.63	13.73	0.46
R3	zep3c	5	0	00:00:00	1.962	0.080	0.700	5	0.00	110.48	358.82	14.71	2.97	43.86	0.00	8.41	0.00	797.72	22.34	0.72
R3	zep3c	5	6	06:00:00	1.801	0.080	0.700	5	0.00	114.26	369.82	11.90	9.40	31.38	10.38	177.88	14.21	856.51	24.38	0.93
R3	zep3c	5	6	06:30:00	1.801	0.080	0.700	5	7.55	117.18	369.67	18.90	12.94	149.15	7.27	70.12	0.00	845.94	23.48	0.88
R3	zep3c	5	6	06:05:00	1.801	0.080	0.700	5	0.00	111.12	361.35	11.03	11.77	118.35	11.91	89.58	6.91	829.72	24.89	1.04
R2	vdec	5	0	00:00:00	1.693	0.080	0.700	5	6.72	75.56	242.07	15.47	2.12	41.79	0.00	0.00	0.00	570.93	16.83	0.95
R2	vdec	5	6	06:00:00	1.923	0.080	0.700	5	4.23	73.29	249.34	15.00	4.62	56.05	1.81	93.59	0.00	599.55	20.18	0.72
R2	vdec	5	6	06:30:00	1.923	0.080	0.700	5	9.97	83.14	293.64	4.54	3.55	161.77	0.00	12.01	0.00	653.24	22.71	0.84
R3	vdec	5	6	06:30:00	2.044	0.080	0.700	5	0.00	81.86	288.73	1.94	5.73	167.11	0.00	12.07	0.00	650.03	22.40	0.84
R2	vdec	5	6	06:05:00	1.923	0.080	0.700	5	0.00	75.05	262.69	1.23	2.71	134.96	0.00	25.48	0.00	616.06	18.58	0.49
R3	vdec	5	0	00:00:00	1.758	0.080	0.700	5	0.00	79.27	266.27	4.72	2.34	43.85	0.00	0.00	0.00	616.16	18.20	0.47
R3	vdec	5	6	06:00:00	2.044	0.080	0.700	5	0.00	81.33	289.26	1.87	4.09	47.18	2.40	122.37	0.00	672.07	23.24	0.69
R3	vdec	5	6	06:05:00	2.044	0.080	0.700	5	5.23	80.43	278.69	2.07	3.73	138.68	2.34	39.06	0.00	650.77	13.68	0.46
R1	vdec	5	6	06:30:00	2.024	0.080	0.700	5	18.86	75.10	258.31	2.34	5.20	156.55	0.00	13.23	0.00	584.41	21.51	0.81
R1	zep3c	5	6	06:30:00	1.656	0.080	0.700	5	5.10	100.07	329.95	3.58	16.93	117.19	8.02	58.01	5.62	720.08	22.47	0.96
R2	zep3c	5	6	06:30:00	1.503	0.080	0.700	5	0.00	89.28	294.24	2.76	7.60	109.36	3.43	55.68	2.44	641.90	16.00	0.66
R1	vdec	0	0	00:00:00	1.544	0.080	0.700	5	0.00	108.67	378.66	4.82	4.96	61.82	0.00	0.00	0.00	774.85	23.97	1.24
R2	vdec	0	0	00:00:00	1.444	0.080	0.700	5	33.85	108.30	352.44	4.07	3.97	60.54	0.00	0.00	0.00	725.67	22.85	1.10
R3	vdec	0	0	00:00:00	1.525	0.080	0.700	5	0.00	100.19	346.11	0.79	3.91	58.31	0.00	0.00	0.00	711.05	21.02	0.00
R1	zep3c	0	0	00:00:00	1.484	0.080	0.700	5	0.00	139.46	488.26	5.10	3.89	53.79	0.00	15.73	0.00	935.91	24.70	0.00
R2	zep3c	0	0	00:00:00	1.385	0.080	0.700	5	33.52	137.65	464.35	7.65	4.25	49.67	0.00	13.45	0.00	896.85	27.05	0.00
R3	zep3c	0	0	00:00:00	1.463	0.080	0.700	5	39.48	130.69	434.58	6.98	4.62	48.08	0.00	12.81	0.00	844.18	25.17	1.26
R1	zep2ko2	0	0	00:00:00	1.779	0.080	0.700	5	0.00	137.31	457.23	10.10	4.51	55.02	12.53	0.00	0.76	904.43	21.20	1.30
R2	zep2ko2	0	0	00:00:00	1.437	0.080	0.700	5	26.29	92.37	297.89	5.10	4.10	35.55	6.91	0.00	0.00	577.57	15.00	1.20
R3	zep2ko2	0	0	00:00:00	1.568	0.080	0.700	5	2.66	98.92	334.06	6.14	3.84	39.64	7.49	0.00	0.00	628.65	16.03	1.22
R1	zep2c	0	0	00:00:00	1.536	0.080	0.700	5	0.00	103.75	370.37	1.04	1.35	56.08	0.00	0.00	0.00	745.57	21.67	0.71
R2	zep2c	0	0	00:00:00	1.385	0.080	0.700	5	0.00	111.63	402.25	4.32	2.89	61.64	0.00	0.00	0.00	801.88	24.43	1.19
R3	zep2c	0	0	00:00:00	1.463	0.080	0.700	5	31.20	114.25	398.65	6.88	2.57	60.96	0.00	0.00	0.00	775.90	24.05	1.67
