# Supplementary material for: Both major xanthophyll cycles present in nature promote nonphotochemical quenching in a model diatom
Source: Plant Physiol. 2025 Aug 23;199(1):kiaf371. doi: 10.1093/plphys/kiaf371 (PMC12449192; doi:10.1093/plphys/kiaf371)
Supplement: kiaf371_Supplementary_Data [file kiaf371_supplementary_data.zip › Table_S7.csv]

Replicate	Culture	Day	HL(h)	Time	mnCells/mL	inject(mL)	extract(mL)	Harvest(mL)	Chlid	Chlc	Fx	Fx-i	Vx	Dd	Ax	Dt	Zx	Chla	Bcar	c-Bcar	absTime	No.	PAR	F	Fm'
R1	wt	5	0	0	1.215997	0.08	0.7	5	0	58.87	199.98	4.35	1.22	31.25	0	0	0	410.83	12.87	0.68	35676	2	55	0.2951	0.5235
R1	wt	5	6	21600	1.5511605	0.08	0.7	5	4.97	61.51	203.18	7.95	12.04	29.37	18.33	79.31	27.58	469.94	16.12	0.85	58498	1	1200	0.1353	0.1422
R1	wt	5	6	21660	1.5511605	0.08	0.7	5	0	60.4	199.87	7.45	10.53	30.3	18.58	76.88	25.99	460.82	15.54	0.87	58620	4	55	0.1098	0.1451
R1	wt	5	6	21780	1.5511605	0.08	0.7	5	0	63.18	211.76	6.93	13.12	53.94	25.15	60.86	20.85	476	17.89	1.18	58742	8	55	0.1225	0.1652
R1	wt	5	6	21900	1.5511605	0.08	0.7	5	6.76	60.71	204.48	6.81	14.2	75.36	29.58	36.68	14.52	455.09	15.23	1.04	58863	12	55	0.1534	0.2152
R1	wt	5	6	22050	1.5511605	0.08	0.7	5	10.96	61.88	207.8	7.2	16.85	95.62	29.04	19.9	9.29	465.15	15.94	1.18	59015	17	55	0.2206	0.3299
R1	wt	5	6	22200	1.5511605	0.08	0.7	5	0	62.9	211.82	6.13	24.13	106.69	25.06	13.44	6.45	467.31	14.07	0.96	59167	22	55	0.2529	0.4083
R1	wt	5	6	22500	1.5511605	0.08	0.7	5	11.96	63.62	212.37	2.08	24.75	110.18	14.28	10.15	4.15	466.02	15.8	1.12	59472	32	55	0.274	0.4554
R1	wt	5	6	23400	1.5511605	0.08	0.7	5	8.44	65.41	212.42	6.11	30.29	115.62	4.7	7.91	3.05	469.44	14.59	0.77	60384	62	55	0.2877	0.4912
R2	wt	5	0	0	1.342429	0.08	0.7	5	0	60.68	192.81	9.04	1.52	32.57	0	0	0	432.13	11.84	0.56	37539	2	55	0.3431	0.5657
R2	wt	5	6	21600	1.614087	0.08	0.7	5	5.42	62.86	197.52	8.25	8.73	13.54	16.57	86.44	36.49	485.12	17.08	0.75	58385	1	1200	0.1348	0.1534
R2	wt	5	6	21660	1.614087	0.08	0.7	5	4.4	62.11	195.24	7.24	8.92	23.46	21.02	76.3	30.01	476.29	17.24	0.68	58487	4	55	0.1181	0.1471
R2	wt	5	6	21780	1.614087	0.08	0.7	5	11.28	65.43	200.58	7.3	9.96	49.87	30.23	53.94	22.9	489.55	17.68	0.71	58609	8	55	0.1328	0.1686
R2	wt	5	6	21900	1.614087	0.08	0.7	5	0	63.75	201.07	8.84	13.34	74.37	35.43	30.92	15.04	487.5	14.56	0.58	58730	12	55	0.1608	0.2221
R2	wt	5	6	22050	1.614087	0.08	0.7	5	12.12	65.42	199.82	8.04	21.71	95.15	31.78	14.16	7.08	484.01	17.05	0.73	58883	17	55	0.2412	0.3574
R2	wt	5	6	22200	1.614087	0.08	0.7	5	10.43	65.59	204.84	7.8	29	100.36	22.53	9.92	4.58	477.97	14	0.53	59035	22	55	0.2593	0.4176
R2	wt	5	6	22500	1.614087	0.08	0.7	5	0	63.56	203.65	8.2	35.55	102.51	9.44	8.57	3.99	477.84	13.37	0.62	59339	32	55	0.2779	0.4618
R2	wt	5	6	23400	1.614087	0.08	0.7	5	13.01	67.45	212.81	6.23	31.82	113.98	0	6.33	2.73	486.94	13.48	0.59	60252	62	55	0.2765	0.4897
R3	wt	5	0	0	1.50302	0.08	0.7	5	0	67.89	209.98	8.85	1.38	35.11	0	0	0	474.5	13.06	0.52	36687	1	55	0.3691	0.6172
R3	wt	5	6	21600	1.804747	0.08	0.7	5	0	70.05	211.1	6.7	7.9	17.01	10.55	112.15	16.52	515.67	11.96	0.45	57851	1	1200	0.1466	0.1745
R3	wt	5	6	21660	1.804747	0.08	0.7	5	2.73	70.2	218.22	8.52	10.64	31.03	12.84	100.59	13.97	531.24	13.77	0.52	58012	4	55	0.125	0.1637
R3	wt	5	6	21780	1.804747	0.08	0.7	5	9.4	71.81	225.97	7.28	10.08	59.6	17.7	76.99	11.85	537.12	19.31	0.76	58133	8	55	0.1407	0.1902
R3	wt	5	6	21900	1.804747	0.08	0.7	5	4.29	70.43	218.53	8.78	11.5	93.62	17.42	41.87	8.13	533	17.4	0.73	58255	12	55	0.1789	0.2417
R3	wt	5	6	22050	1.804747	0.08	0.7	5	15.94	72.32	225.05	7.67	15.48	124.79	18.73	19.71	4.59	533.94	18.47	0.7	58407	17	55	0.2706	0.4176
R3	wt	5	6	22200	1.804747	0.08	0.7	5	5.04	71.18	219.98	10.57	19.51	131.66	13.06	13.36	2.84	529.28	17.37	0.74	58559	22	55	0.2858	0.5216
R3	wt	5	6	22500	1.804747	0.08	0.7	5	12.25	74.1	228.35	9.6	21.77	137.19	7.19	11.24	2.42	535.64	15.94	0.62	58863	32	55	0.2809	0.475
R3	wt	5	6	23400	1.804747	0.08	0.7	5	2.83	72.36	218.76	5.77	18.74	133.7	0	8.83	1.77	531.11	14.75	0.53	59776	62	55	0.3064	0.5289
R1	zep2	5	0	0	1.650267	0.08	0.7	5	0	81.67	268.27	7.65	2.84	36.6	7.99	2.82	6.81	596.5	15.81	0.64	37532	1	55	0.4466	0.6294
R1	zep2	5	6	21600	1.868185	0.08	0.7	5	0	79.62	251.45	7.51	4.92	13.54	38.34	29.65	129.3	604	12.53	0.44	57706	1	1200	0.1456	0.174
R1	zep2	5	6	21660	1.868185	0.08	0.7	5	11.99	82.97	254.51	10.25	5.39	17.12	52.6	24.56	115.93	632.9	16.55	0.69	57911	4	55	0.1275	0.1534
R1	zep2	5	6	21780	1.868185	0.08	0.7	5	0	79.81	248.49	8.2	3.36	22.78	75.74	19.89	92.17	605.64	11.67	0.42	58032	8	55	0.1417	0.1623
R1	zep2	5	6	21900	1.868185	0.08	0.7	5	3.96	82.25	258.65	9.96	10.21	29.27	97.8	16.33	76.47	641.81	17.39	0.66	58154	12	55	0.1441	0.1843
R1	zep2	5	6	22050	1.868185	0.08	0.7	5	0	82.41	264.06	8.18	15.85	34.1	110.81	12.57	57.98	629.4	11.86	0.43	58306	17	55	0.1794	0.2186
R1	zep2	5	6	22200	1.868185	0.08	0.7	5	8.73	82.65	267.96	7.3	23.09	37.95	116.54	10.49	46.22	636.92	15.11	0.56	58458	22	55	0.1966	0.249
R1	zep2	5	6	22500	1.868185	0.08	0.7	5	0	83.45	269.3	11.59	46.22	44.4	100.54	8.37	33.09	645.16	14.83	0.57	58762	32	55	0.2451	0.3397
R1	zep2	5	6	23400	1.868185	0.08	0.7	5	12.84	85.72	270.21	12.8	79.75	54.21	39.17	7.15	26.54	631.23	11.19	0.51	59675	62	55	0.3132	0.5069
R2	zep2	5	0	0	1.309686	0.08	0.7	5	0	68.07	209.76	7.77	2.2	29.39	5.44	0.72	2.29	477.49	11.06	0.78	37185	1	55	0.398	0.6461
R2	zep2	5	6	21600	1.586605	0.08	0.7	5	6.12	67.79	204.64	5.9	2.53	14.59	35.45	22.5	84.4	490.23	10.02	0.39	58391	1	1200	0.1475	0.151
R2	zep2	5	6	21660	1.586605	0.08	0.7	5	10.17	67.78	207.35	6.92	9.29	16.47	41.8	20.67	79	491.55	11.19	0.45	58527	4	55	0.1216	0.1515
R2	zep2	5	6	21780	1.586605	0.08	0.7	5	5.09	66.75	205.48	6.22	3.63	22.07	57.31	16.49	64.52	495.23	12.5	0.55	58649	8	55	0.1319	0.1632
R2	zep2	5	6	21900	1.586605	0.08	0.7	5	8.3	66.45	208.01	8.78	9.07	26.71	70.81	11.07	48.27	488.19	9.86	0.47	58770	12	55	0.148	0.174
R2	zep2	5	6	22050	1.586605	0.08	0.7	5	0	68.32	210.93	9.83	13.85	32.44	83.46	8.31	36.43	503.45	9.48	0.37	58922	17	55	0.1652	0.2127
R2	zep2	5	6	22200	1.586605	0.08	0.7	5	0	65.27	201.96	7.28	18.72	34.11	81	6.2	26.18	483.65	11.35	0.52	59074	22	55	0.1902	0.2525
R2	zep2	5	6	22500	1.586605	0.08	0.7	5	3.47	67.58	211.53	8.24	34.68	38.87	69.92	4.81	19.33	500.3	11.23	0.54	59379	32	55	0.223	0.3127
R2	zep2	5	6	23400	1.586605	0.08	0.7	5	3.34	69.24	216.58	9.85	62.19	48.25	28.22	4.02	14.97	498.58	8.87	0.44	60291	62	55	0.3049	0.4819
R1	zep3	5	0	0	1.361369	0.08	0.7	5	0	72.87	237.92	11.03	0.98	17.96	0	15.22	0	490.85	14.17	0.95	35911	2	55	0.2157	0.3265
R1	zep3	5	6	21600	1.493	0.08	0.7	5	16.36	77.87	246.47	5.78	10.89	10.27	10.5	111.59	17.32	511.11	14.69	1.01	58134	1	1200	0.1544	0.1412
R1	zep3	5	6	21660	1.493	0.08	0.7	5	7.67	74.43	238.27	7.72	10.05	10.25	9.78	111.4	16.04	517.66	14.28	0.74	58299	5	55	0.1206	0.1525
R1	zep3	5	6	21780	1.493	0.08	0.7	5	0	78.23	248.59	9.06	10.14	11.64	10.96	116.83	16.7	545.48	15.24	0.77	58421	9	55	0.1162	0.1485
R1	zep3	5	6	21900	1.493	0.08	0.7	5	0	75.53	232.36	8.75	8.48	10.75	9.54	110.36	14.75	532.49	17.09	0.62	58542	13	55	0.1363	0.1544
R1	zep3	5	6	22050	1.493	0.08	0.7	5	0	74.48	231.17	12.34	9.37	12.61	11.33	111.06	14.69	506.61	11.28	0.61	58694	18	55	0.1348	0.152
R1	zep3	5	6	22200	1.493	0.08	0.7	5	0	75.56	232.53	9.27	8.82	12.47	10.05	110.68	13.6	528.48	15.32	0.57	58846	23	55	0.1333	0.1608
R1	zep3	5	6	22500	1.493	0.08	0.7	5	0	74.88	231.95	13.52	9.14	14.3	11.45	110.58	13.52	513.75	13.25	0.81	59151	33	55	0.1431	0.1735
R1	zep3	5	6	23400	1.493	0.08	0.7	5	0	73.21	234.74	9.99	8.92	17.43	11.64	106.09	10.76	500.92	15.99	0.8	60063	63	55	0.1289	0.1632
R3	zep2	5	0	0	1.502237	0.08	0.7	5	0	75.59	223.68	10.87	1.72	33.28	7.03	1.78	3.77	554.81	14.07	0.7	40025	1	55	0.4005	0.6667
R3	zep2	5	6	21600	1.784027	0.08	0.7	5	5.42	75.51	220.03	8.21	4.98	17.25	54.57	25.72	110.72	600.63	16.66	0.69	62614	1	1200	0.1652	0.1686
R3	zep2	5	6	21660	1.784027	0.08	0.7	5	0	75.47	210.32	14.25	5.75	19.96	63.83	23.08	100.36	599.03	17.85	0.7	62693	4	55	0.1309	0.1701
R3	zep2	5	6	21780	1.784027	0.08	0.7	5	0	75.02	219.09	8.08	8.28	26.39	85.52	17.61	77	586.45	15.73	0.57	62815	8	55	0.1412	0.177
R3	zep2	5	6	21900	1.784027	0.08	0.7	5	5.97	76.37	221.58	8.54	12.77	32.05	102.71	12.49	59.74	595.88	15.59	0.68	62936	12	55	0.1667	0.2064
R3	zep2	5	6	22050	1.784027	0.08	0.7	5	0	77.51	232.99	8.66	20.9	39.25	121.87	11.42	52.79	602.06	19.17	0.62	63088	17	55	0.1853	0.2402
R3	zep2	5	6	22200	1.784027	0.08	0.7	5	0	74.88	220.91	7.27	27.89	37.93	103.84	7.76	34.28	591.92	15.24	0.6	63240	22	55	0.2225	0.298
R3	zep2	5	6	22500	1.784027	0.08	0.7	5	0	75.32	217.38	5.49	43.24	41.96	84.53	6.73	27.44	591.99	16.19	0.57	63545	32	55	0.2794	0.3912
R3	zep2	5	6	23400	1.784027	0.08	0.7	5	4.61	78.17	229.63	7.15	74.73	51.79	34.27	6.06	23.46	604.35	15.3	0.65	64457	62	55	0.3225	0.5221
R2	zep3	5	0	0	1.601915	0.08	0.7	5	0	81.84	229.21	18.07	0.72	17.92	0	19.86	0	569.51	14.54	0.71	36713	1	55	0.2549	0.375
R2	zep3	5	6	21600	1.807751	0.08	0.7	5	0	80.66	230.09	8.1	7.49	12.01	12.16	134.17	19.7	595.96	19.96	0.78	57764	1	1200	0.1559	0.1755
R2	zep3	5	6	21660	1.807751	0.08	0.7	5	0	83.8	236.71	10.09	8.31	14.16	13.38	140.06	20.13	613.64	17.07	0.63	57876	4	55	0.123	0.1647
R2	zep3	5	6	21780	1.807751	0.08	0.7	5	0	85.07	236.7	13.82	7.79	15.24	14.11	142.18	19.94	632.9	22.23	0.85	57998	8	55	0.1373	0.1735
R2	zep3	5	6	21900	1.807751	0.08	0.7	5	0	85.27	242.97	9.22	7.61	15.98	13.65	142.58	19.19	626.31	18.8	0.7	58120	12	55	0.1314	0.1696
R2	zep3	5	6	22050	1.807751	0.08	0.7	5	0	83.45	223.79	19.66	7.05	15.97	13.98	137.44	18.24	608.65	19.99	0.73	58272	17	55	0.123	0.1603
R2	zep3	5	6	22200	1.807751	0.08	0.7	5	0	85.27	242.97	8.74	7.11	18.35	15.34	142.84	18.03	630.85	21.52	0.93	58424	22	55	0.126	0.1642
R2	zep3	5	6	22500	1.807751	0.08	0.7	5	6.88	84.2	242.09	12.77	5.7	18.81	15.01	139.43	17.32	600.79	17.73	0.72	58728	32	55	0.1294	0.1632
R2	zep3	5	6	23400	1.807751	0.08	0.7	5	3.97	88.28	274.02	1.38	5.37	23.69	15.42	144.1	13.97	623.44	17.35	0.64	59641	62	55	0.1235	0.1564
R3	zep3	5	0	0	1.426313	0.08	0.7	5	0	80.95	254.07	3.75	0.75	18.29	0	18.63	0	555.17	14.6	0.51	37056	1	55	0.2436	0.3583
R3	zep3	5	6	21600	1.671281	0.08	0.7	5	0	79.95	245.91	3.05	8.41	11.06	11.82	124.99	19.3	572.54	17.24	0.68	59163	1	1200	0.1608	0.1623
R3	zep3	5	6	21660	1.671281	0.08	0.7	5	0	80.53	243.69	6.44	8.24	12.54	12.4	126.9	19.08	573.88	15.27	0.48	59262	4	55	0.1294	0.1569
R3	zep3	5	6	21780	1.671281	0.08	0.7	5	0	80.93	248.18	2.32	6.78	12.35	12.06	127.64	18.12	546.32	11.56	0.35	59384	8	55	0.1377	0.1863
R3	zep3	5	6	21900	1.671281	0.08	0.7	5	0	80.83	247.15	1.24	6.54	12.99	11.98	127.05	17.27	566.82	13.01	0.45	59505	12	55	0.124	0.1574
R3	zep3	5	6	22050	1.671281	0.08	0.7	5	0	82.31	251.54	2.41	6.65	14.89	12.9	129.84	17.72	584.39	13.4	0.44	59657	17	55	0.1324	0.1632
R3	zep3	5	6	22200	1.671281	0.08	0.7	5	0	82.84	254.9	2.59	6.3	15.31	13.5	130.55	16.8	572.6	10.33	0.32	59809	22	55	0.1299	0.1652
R3	zep3	5	6	22500	1.671281	0.08	0.7	5	0	80.37	248.95	4.81	7.84	17.46	13.27	125.78	15.04	549.05	12.26	0.42	60114	32	55	0.1324	0.1598
R3	zep3	5	6	23400	1.671281	0.08	0.7	5	2.49	83.23	247.73	6.28	6.44	21.19	13.48	127.97	12.47	582.96	15.21	0.52	61026	62	55	0.1216	0.1583
R1	zep2ko2	5	0	0	1.31853	0.08	0.7	5	0	50.95	176.25	1.59	2.71	17.91	12.28	3.97	24.86	369.98	11.02	0.79	37081	1	55	0.248	0.3775
R1	zep2ko2	5	6	21600	1.47753	0.08	0.7	5	0	40.69	138.15	0.72	2.26	5.48	14.94	11.97	61.64	315.95	8.39	0	59665	1	1200	0.0838	0.098
R1	zep2ko2	5	6	21660	1.47753	0.08	0.7	5	0	41.57	142.54	0.87	2.31	6.61	19.47	10.72	57.85	317.65	8.67	0.23	59751	4	55	0.0608	0.0985
R1	zep2ko2	5	6	21780	1.47753	0.08	0.7	5	0	41.3	142.72	1.64	2.61	7.3	23.73	9.61	53.58	320.61	9.48	1.09	59873	8	55	0.0975	0.1113
R1	zep2ko2	5	6	21900	1.47753	0.08	0.7	5	0	40.43	140.96	0	3.54	9.69	31.04	8.38	45.82	306.72	7.8	0.78	59994	12	55	0.0863	0.1127
R1	zep2ko2	5	6	22050	1.47753	0.08	0.7	5	0	39.87	135.5	1.2	5.36	10.41	34.41	7.06	39.73	306.32	8.87	0.97	60147	17	55	0.1103	0.126
R1	zep2ko2	5	6	22200	1.47753	0.08	0.7	5	0	42.32	144.49	2.51	10.14	12.86	37.69	6.75	38.3	322.27	10.18	1.18	60299	22	55	0.1147	0.1392
R1	zep2ko2	5	6	22500	1.47753	0.08	0.7	5	4.04	47.58	144.55	0	13.58	13.95	33.61	6.16	35.5	320.07	6.76	0.13	60603	32	55	0.1294	0.1799
R1	zep2ko2	5	6	23400	1.47753	0.08	0.7	5	2.89	41.47	141.84	0	21.37	16.3	20.98	5.45	31.43	317.5	9.43	1.27	61516	62	55	0.1529	0.2088
R2	zep2ko2	5	0	0	1.279042	0.08	0.7	5	0	47.33	165.31	2.88	5.64	16.5	11.35	3.79	24.88	344.08	9	0	39033	1	55	0.2	0.3074
R2	zep2ko2	5	6	21600	1.542128	0.08	0.7	5	2.44	38.48	129.85	0.37	2.81	4.8	12.95	10.4	61.94	299.48	7.73	0	61049	1	1200	0.0882	0.1044
R2	zep2ko2	5	6	21660	1.542128	0.08	0.7	5	5.09	41.34	132.97	0	3.04	5.44	16.14	9.95	60.14	301.47	9.11	0.81	61137	4	55	0.0824	0.0951
R2	zep2ko2	5	6	21780	1.542128	0.08	0.7	5	7.16	41.69	131.28	2.3	4.31	6.34	22.44	8.57	51.89	293.05	9.2	1.03	61258	8	55	0.0833	0.1025
R2	zep2ko2	5	6	21900	1.542128	0.08	0.7	5	4.62	43.43	135.12	0	5.01	8.39	30.05	7.95	48.96	310.61	8.89	0	61380	12	55	0.076	0.098
R2	zep2ko2	5	6	22050	1.542128	0.08	0.7	5	7.24	40.04	132.69	0	7.28	8.27	29.24	6.95	42.78	301.28	9.6	0.74	61532	17	55	0.098	0.1186
R2	zep2ko2	5	6	22200	1.542128	0.08	0.7	5	1.37	37.89	131.85	2.08	11.6	10	29.7	6.33	39.26	292.4	7.61	0	61684	22	55	0.1152	0.1353
R2	zep2ko2	5	6	22500	1.542128	0.08	0.7	5	3.75	41.2	130.37	0	15.02	10.6	23.74	6.07	37.56	297.09	9.36	1.01	61988	32	55	0.124	0.1593
R2	zep2ko2	5	6	23400	1.542128	0.08	0.7	5	3.48	42.1	134.25	0	21.13	12.86	14.23	6.37	38.04	305.25	8.89	0.77	62901	62	55	0.1333	0.1794
R3	zep2ko2	5	0	0	1.34195	0.08	0.7	5	0	75.04	254.17	3.09	4.66	35.48	7.78	1.98	12.39	509.94	14.69	0.6	36661	1	55	0.4441	0.7186
R3	zep2ko2	5	6	21600	1.629595	0.08	0.7	5	0	71.01	229.93	2.06	0.74	5.96	7.22	22.95	74.38	485.08	12.5	0.63	58912	1	1200	0.1809	0.2029
R3	zep2ko2	5	6	21660	1.629595	0.08	0.7	5	7.82	74.32	231.87	1.77	1.7	7.19	11.29	21.93	72.14	491.89	14.01	0.6	58997	4	55	0.151	0.1922
R3	zep2ko2	5	6	21780	1.629595	0.08	0.7	5	0	71.54	240.24	1.66	2.08	10.78	22.97	19.33	64.14	482.56	8.97	0.45	59119	8	55	0.1725	0.2157
R3	zep2ko2	5	6	21900	1.629595	0.08	0.7	5	0	67.67	221.63	2.87	3.56	14.37	33.72	15.35	50.73	468.67	13.27	0.84	59241	12	55	0.1593	0.2015
R3	zep2ko2	5	6	22050	1.629595	0.08	0.7	5	0	69.91	229.63	2.89	5.68	17.95	45.64	12.58	41.16	483.13	13.01	0.75	59393	17	55	0.1711	0.2235
R3	zep2ko2	5	6	22200	1.629595	0.08	0.7	5	0	71.65	236.38	2.63	8.53	21.26	54.68	9.8	32.6	495.85	12.73	0.62	59545	22	55	0.1941	0.2441
R3	zep2ko2	5	6	22500	1.629595	0.08	0.7	5	4.64	70.7	226.81	4.32	15.78	24.59	55.52	6.79	21.43	479.73	14.21	0.93	59849	32	55	0.227	0.2912
R3	zep2ko2	5	6	23400	1.629595	0.08	0.7	5	2.83	71.93	238.12	0.71	34.5	29.9	38.35	5.05	14.83	498.79	10.07	0.53	60762	62	55	0.2706	0.3956
R1	zep2c	5	0	0	1.411337	0.08	0.7	5	0	74.95	250.95	10.29	1.69	39.21	0	0.72	0	553.55	14.79	0.56	37629	1	55	0.4324	0.7451
R1	zep2c	5	6	21600	1.616637	0.08	0.7	5	0	70.42	237.35	8.42	4.98	13.71	1.56	116.28	13.1	545.16	15.73	0.53	58261	1	1200	0.1745	0.1711
R1	zep2c	5	6	21660	1.616637	0.08	0.7	5	0	73.56	247.65	10.06	5.26	22.82	2.97	113.73	12.55	553.67	14.32	0.42	58348	4	55	0.1157	0.1613
R1	zep2c	5	6	21780	1.616637	0.08	0.7	5	0	63.3	232.9	6.96	5.26	41.38	5.54	81.2	9.01		6.27	0.34	58470	8	55	0.1412	0.1873
R1	zep2c	5	6	21900	1.616637	0.08	0.7	5	0	71.39	246.26	8.55	4.96	71.49	8.94	65.46	8.41	555.69	17.44	0.5	58592	12	55	0.1446	0.1853
R1	zep2c	5	6	22050	1.616637	0.08	0.7	5	0	73.97	253.61	10.06	6.8	106.84	12.43	40.7	6.72	576.13	15.08	0.58	58744	17	55	0.1907	0.2784
R1	zep2c	5	6	22200	1.616637	0.08	0.7	5	0	73.02	244.72	9.34	5.97	123.97	13.56	23.41	4.71	554.93	10.81	0.36	58896	22	55	0.2863	0.4466
R1	zep2c	5	6	22500	1.616637	0.08	0.7	5	0	74.33	258.02	8.71	9.9	135.93	12.18	17.32	2.76	584.34	17.79	0.7	59200	32	55	0.3137	0.5181
R1	zep2c	5	6	23400	1.616637	0.08	0.7	5	0	73.39	247.45	15.39	15.48	135.29	3.31	12.73	0.94	565.75	15.65	0.51	60113	62	55	0.3294	0.5618
R2	zep2c	5	0	0	1.437836	0.08	0.7	5	0	76.79	257.8	9.03	2.31	40.2	0	0.81	0	569.24	15.84	0.54	36677	1	55	0.474	0.8294
R2	zep2c	5	6	21600	1.519449	0.08	0.7	5	0	75.12	256.63	8.16	4.86	24	3.56	121.29	12.84	593.88	16.38	0.56	58884	1	1200	0.1917	0.2025
R2	zep2c	5	6	21660	1.519449	0.08	0.7	5	0	75.51	271.67	5.24	5.21	35.11	5.27	111.71	11.25	593.89	17.81	0.58	58971	4	55	0.1446	0.1882
R2	zep2c	5	6	21780	1.519449	0.08	0.7	5	2.01	78.68	273.75	6.07	5.41	62.94	8.26	92.8	10.17	614.06	18.74	0.72	59093	8	55	0.15	0.1897
R2	zep2c	5	6	21900	1.519449	0.08	0.7	5	0	77.32	269.22	5.59	5.23	92.78	10.26	62.83	7.66	613.21	18.92	0.64	59214	12	55	0.173	0.2377
R2	zep2c	5	6	22050	1.519449	0.08	0.7	5	0	77.14	262.57	9.23	5.97	123.59	13.43	35.02	5.11	599	13.29	0.43	59367	17	55	0.2373	0.3603
R2	zep2c	5	6	22200	1.519449	0.08	0.7	5	0	77.43	264.12	9.88	7.11	139.51	13.95	21.93	3.4	611.26	17.2	0.64	59519	22	55	0.3118	0.5113
R2	zep2c	5	6	22500	1.519449	0.08	0.7	5	4.07	77.58	273.4	6.73	10.42	147.27	11.34	17.41	2.22	612.09	17.75	0.72	59823	32	55	0.3544	0.6108
R2	zep2c	5	6	23400	1.519449	0.08	0.7	5	2.46	79.14	277.54	3.73	14.62	150.03	3.06	13.82	1.12	612.45	14.66	0.59	60735	62	55	0.3544	0.6069
R3	zep2c	5	0	0	1.624224	0.08	0.7	5	0	91.47	316.42	3.23	1.61	49.41	0	1.17	1.02	702.8	20.05	0.47	36717	2	55	0.402	0.7211
R3	zep2c	5	6	21600	1.810111	0.08	0.7	5	0	89.38	312.88	6.02	5.91	31.98	5.66	151.55	17.88	728.76	17.63	0.55	59159	1	1200	0.1554	0.1657
R3	zep2c	5	6	21660	1.810111	0.08	0.7	5	0	89.27	315.36	5.46	5.4	46.46	7.26	135.09	15.87	725.79	18.77	0.6	59239	4	55	0.1152	0.1569
R3	zep2c	5	6	21780	1.810111	0.08	0.7	5	0	90.14	311.06	9.29	5.53	80.76	11.46	105.23	12.13	729.22	19.76	0.56	59361	8	55	0.1387	0.1853
R3	zep2c	5	6	21900	1.810111	0.08	0.7	5	0	89.36	311.96	8.97	6.19	117.99	14.74	71.09	9.88	732.72	21.6	0.76	59482	12	55	0.1426	0.2005
R3	zep2c	5	6	22050	1.810111	0.08	0.7	5	7.78	92.3	317.69	11.04	7.35	157.14	18.13	40.48	6.93	746.5	21.42	0.75	59634	17	55	0.2132	0.3333
R3	zep2c	5	6	22200	1.810111	0.08	0.7	5	7.15	86.52	298	8.67	8.02	166.03	16.92	24.62	4.39	697.55	17.4	0.55	59786	22	55	0.2828	0.4657
R3	zep2c	5	6	22500	1.810111	0.08	0.7	5	6.89	91.83	324.12	5.07	12.93	180.32	14.08	20.8	3.33	739.47	20.48	0.76	60091	32	55	0.2941	0.5108
R3	zep2c	5	6	23400	1.810111	0.08	0.7	5	11.3	94.46	329.1	7.69	17.95	184.76	4.56	16.86	2.26	743.58	20.33	0.66	61003	62	55	0.2961	0.5333
